# Supplementary material for: Biomarkers for Pre-Treatment Risk Stratification of Prostate Cancer Patients: A Systematic Review
Source: Cancers (Basel). 2024 Mar 30;16(7):1363. doi: 10.3390/cancers16071363 (PMC11011064; doi:10.3390/cancers16071363)
Supplement: Supplementary file 1 [file cancers-16-01363-s001.zip]

Archive with 1 entries (1 files):
- cancers-2916742-supplementary.pdf
